# Supplementary material for: Comparative genomics of wild type yeast strains unveils important genome diversity
Source: BMC Genomics. 2008 Nov 4;9:524. doi: 10.1186/1471-2164-9-524 (PMC2588607; doi:10.1186/1471-2164-9-524)
Supplement: Additional File 4 — Confirmation of microarray probe targets for a selected group of ORF. Specificity and homology of a set of microarray probes using BLAST alignment against the genomes of S. cerevisiae strains S288C, RM11-1a and YJM789. [file 1471-2164-9-524-S4.xls]

## Sheet: Legend
Table S1. Confirmation of microarray probe targets for a selected group of ORF. The specificity and homology of the probes used to detect the annotated ORFs found significantly altered within the clusters of altered copy number data was investigated using BLAST alignment against the genomes of S. cerevisiae strains S288C, RM11-1a and YJM789. The information about probe annotation, probe sequence,…

## Sheet: Table S1A
							Legend		Multicopy
									Not detected
									Redundant hybridization
									Truncation
								*	Except when otherwise noted
BLAST NCBI Default parameters			http://www.ncbi.nlm.nih.gov/sutils/genom_table.cgi?organism=fungi				S288C		RM11-1a		YJM789
Targeted ORF	Gene name	Description	Chromosome Number	Nucleotide Position	Probe sequence (YAROS OPERON)	Detected ORF	Detected sequence	Identity (in 70nt)*	Detected sequence	Identity (in 70nt)*	Detected sequence	Identity (in 70nt)*
YJR155W	AAD10	aryl-alcohol dehydrogenase (putative)	10	727399	TGGAGGTTAAAATCAGCGAAGCATTGTTAAAAGTTGCGGAAGAACATGGCACTGAGTCTGTCACTGCTAT	YJR155W	Saccharomyces cerevisiae chromosome X_gene="AAD10"_locus_tag="YJR155W"	70	Saccharomyces cerevisiae RM11-1a cont1.69_SCRG_03806.1: aryl-alcohol dehydrogenase	70	Saccharomyces cerevisiae YJM789 chromosome 10 chrX.Contig59_gene="AAD10"_locus_tag="SCY_3074"	70
YOL165C	AAD15	aryl-alcohol dehydrogenase (putative)	15	2078	AAGGAGGAAAAATTGAGGATCTCAAAGAGAACATTAAGGCTCTCAGTATCGATCTAACGCCGGACAATAT	YCR107W ,YOL165C	Saccharomyces cerevisiae chromosome XV_gene="AAD15"_locus_tag="YOL165C	70	Saccharomyces cerevisiae RM11-1a cont1.70_SCRG_03807.1: aryl-alcohol dehydrogenase	69	Saccharomyces cerevisiae YJM789 chromosome 3 chrIII.Contig7	70
							Saccharomyces cerevisiae chromosome III_gene="AAD3"_locus_tag="YCR107W"	69
YCR107W	AAD3	aryl-alcohol dehydrogenase (putative)	3	313887	CATCGGATTTCCTAATAATTTTATCGTGTTAAATTCCTTGACTCAAAAATATGGTACGAATAATGTTTAG	YCR107W ,YOL165C	Saccharomyces cerevisiae chromosome III_gene="AAD3"_locus_tag="YCR107W"	70	Saccharomyces cerevisiae RM11-1a cont1.70	70	Saccharomyces cerevisiae YJM789 chromosome 3 chrIII.Contig7	68
							Saccharomyces cerevisiae chromosome XV_gene="AAD15"_locus_tag="YOL165C"	68
YFL056C	AAD6	aryl-alcohol dehydrogenase (putative)	6	15431	GTTCTATCGAAGAAGTTATGGATAGTTTACACATTCTAGTGCAGCAGGCAAGGTCCTCTATTTGGGTGTG	YFL056C	Saccharomyces cerevisiae chromosome VI_gene="AAD6"_locus_tag="YFL056C"	70	Not detected	0	Saccharomyces cerevisiae YJM789 chromosome 10 chrX.Contig100_gene="AAD6"_locus_tag="SCY_3081"	70
YCR105W	ADH7	medium chain alcohol dehydrogenase	3	309067	CTCGGTGCTGATCACTATATTGCTATGTTGGAGGATAAAGGCTGGACAGAACAATACTCTAACGCTTTGG	YCR105W	Saccharomyces cerevisiae chromosome III_gene="ADH7"_locus_tag="YCR105W"	70	Saccharomyces cerevisiae RM11-1a cont1.107	70	Saccharomyces cerevisiae YJM789 chromosome 3 chrIII.Contig7	70
									Saccharomyces cerevisiae RM11-1a cont1.70	70
									Saccharomyces cerevisiae RM11-1a cont1.75	70
YFL055W	AGP3	The acronym may be misleading. AGP3 has not been shown to be a general amino acid permease with broad substrate specificity	6	17004	CGCCAGTACTTAGTCTGGCCGCTAACATTTTTCTAGCACTCATCCAAGGATGGAGCTATTTCGTACCTTT	YFL055W	Saccharomyces cerevisiae chromosome VI_gene="AGP3"_locus_tag="YFL055W"	70	Saccharomyces cerevisiae RM11-1a cont1.67	69	Saccharomyces cerevisiae YJM789 chromosome 10 chrX.Contig100_gene="AGP3"_locus_tag="SCY_3082"	70
YPR199C	ARR1	Transcriptional activator of the bZIP family, required for transcription of genes involved in resistance to arsenic compounds	16	939028	TGCCGTCACCGTTGAATTCCTTTGATCGGTCCTTCTATCCCATAGGCTGTACGAATCTCTCAAATGACAT	YPR199C	Saccharomyces cerevisiae chromosome XVI_gene="ARR1"_locus_tag="YPR199C"	70	Saccharomyces cerevisiae RM11-1a cont1.41	70	Saccharomyces cerevisiae YJM789 chromosome 16 chrXVI.Contig70_gene="ARR1"_locus_tag="SCY_5898"	70
									Saccharomyces cerevisiae RM11-1a cont1.73	70
YPR201W	ARR3	Arsenite transporter of the plasma membrane, required for resistance to arsenic compounds; transcription is activated by Arr1p in the presence of arsenite	16	939918	TGTAGCTGTGACCAAGAACTACTTTTAAAGAGGGTCTGGGGAAGAAAGTCTTGTGAAGCTAGCTTTTCTA	YPR201W	Saccharomyces cerevisiae chromosome XVI_gene="ARR3"_locus_tag="YPR201W"	70	Saccharomyces cerevisiae RM11-1a cont1.73	70	Saccharomyces cerevisiae YJM789 chromosome 16 chrXVI.Contig70_gene="ARR3"_locus_tag="SCY_5900"	70
YLR155C	ASP3-1	nitrogen catabolite-regulated cell-wall L-asparaginase II	12	470406	ATGAACAGGGATATTTAGGTTACTTTTCAAATGATGACGTGGAGTTTTACTACCCACCAGTCAAGCCAAA	YLR155C ,YLR157C ,YLR158C ,YLR160C	Saccharomyces cerevisiae chromosome XII_gene="ASP3-1"_locus_tag="YLR155C"_gene="ASP3-2"_locus_tag="YLR157C"_gene="ASP3-3"_locus_tag="YLR158C"_gene="ASP3-4"_locus_tag="YLR160C"	70	Not detected	0	Not detected	0
YLR157C	ASP3-2	nitrogen catabolite-regulated cell-wall L-asparaginase II	12	474058	ATGAACAGGGATATTTAGGTTACTTTTCAAATGATGACGTGGAGTTTTACTACCCACCAGTCAAGCCAAA	YLR155C ,YLR157C ,YLR158C ,YLR160C	Saccharomyces cerevisiae chromosome XII_gene="ASP3-1"_locus_tag="YLR155C"_gene="ASP3-2"_locus_tag="YLR157C"_gene="ASP3-3"_locus_tag="YLR158C"_gene="ASP3-4"_locus_tag="YLR160C"	70	Not detected	0	Not detected	0
YLR158C	ASP3-3	nitrogen catabolite-regulated cell-wall L-asparaginase II	12	483638	ATGAACAGGGATATTTAGGTTACTTTTCAAATGATGACGTGGAGTTTTACTACCCACCAGTCAAGCCAAA	YLR155C ,YLR157C ,YLR158C ,YLR160C	Saccharomyces cerevisiae chromosome XII_gene="ASP3-1"_locus_tag="YLR155C"_gene="ASP3-2"_locus_tag="YLR157C"_gene="ASP3-3"_locus_tag="YLR158C"_gene="ASP3-4"_locus_tag="YLR160C"	70	Not detected	0	Not detected	0
YLR160C	ASP3-4	nitrogen catabolite-regulated cell-wall L-asparaginase II	12	487290	ATGAACAGGGATATTTAGGTTACTTTTCAAATGATGACGTGGAGTTTTACTACCCACCAGTCAAGCCAAA	YLR155C ,YLR157C ,YLR158C ,YLR160C	Saccharomyces cerevisiae chromosome XII_gene="ASP3-1"_locus_tag="YLR155C"_gene="ASP3-2"_locus_tag="YLR157C"_gene="ASP3-3"_locus_tag="YLR158C"_gene="ASP3-4"_locus_tag="YLR160C"	70	Not detected	0	Not detected	0
YLL063C	AYT1	Transacetylase	12	16072	AATACAGGTTCCCTGAAAAGCTTGGATCATAAAAGTTTGGGCGTTCTTGCATCACAGATTCGCAGGAAGC	YLL063C	Saccharomyces cerevisiae chromosome XII_gene="AYT1"_locus_tag="YLL063C"	70	Saccharomyces cerevisiae RM11-1a cont1.93	70	Not detected	0
YOL164W	BDS1	Bacterially-derived sulfatase required for use of alkyl- and aryl-sulfates as sulfur sources	15	6175	ATTAATTCAAATGAACGGTTCGTGATCACTCTCGAAAACTGTGCCCTGACCTACATTCAGGGCTGGCAGA	YOL164W	Saccharomyces cerevisiae chromosome XV_gene="BDS1"_locus_tag="YOL164W"	70	Not detected	0	Not detected	0
YHR052W	CIC1	Core interacting component 1	8	210842	GTGTACAAGTTCATTTGTCTACCTTCAACAAGGGTTTGATGGAAATCGCCAATCCTTCCGAATTGGGTTC	YHR052W	Saccharomyces cerevisiae chromosome VIII_gene="CIC1"_locus_tag="YHR052W"	70	Saccharomyces cerevisiae RM11-1a cont1.84	69	Saccharomyces cerevisiae YJM789 chromosome 8 chrVIII.Contig100_gene="CIC1"_locus_tag="SCY_2444"	70
									Saccharomyces cerevisiae RM11-1a cont1.86	69
									Saccharomyces cerevisiae RM11-1a cont1.85	67/72
YAL058W	CNE1	calnexin and calreticulin homolog	1	37465	TCCCCTAATCCATTTGACCGCATTATAGATCGCATATTAGAGCAACCTCTGAAATTTGTGCTTACTGCGG	YAL058W	Saccharomyces cerevisiae chromosome I_gene="CNE1"_locus_tag="YAL058W"	70	Saccharomyces cerevisiae RM11-1a cont1.115	69	Saccharomyces cerevisiae YJM789 chromosome 1 chrI	69
YER157W	COG3	Conserved Oligomeric Golgi complex 3 secretion (golgi retention) deficient	5	484783	TCAATAGTGATGAAGATCTGTTAAGCAAAAACGTAAAATTAAGAGAGAATATAAAGGCCAGATTACCAAG	YER157W	Saccharomyces cerevisiae chromosome V_gene="COG3"_locus_tag="YER157W"	70	Saccharomyces cerevisiae RM11-1a cont1.77	70	Saccharomyces cerevisiae YJM789 chromosome 5 chrV.Contig317_gene="COG3"_locus_tag="SCY_1661"	66/68
YJR161C	COS5	Protein of unknown function, member of a family of conserved, often subtelomerically-encoded proteins	10	743993	TTTTTGAACTGTATCTGCGTGTCACAGCATTTTTGCCTTGCATTTCGTATATTGTGTCCTGGATTGTTTT	YDL248W ,YJR161C	Saccharomyces cerevisiae chromosome X_gene="COS5"_locus_tag="YJR161C"	70	Saccharomyces cerevisiae RM11-1a cont1.16	70	Not detected	0
							Saccharomyces cerevisiae chromosome IV_gene="COS7"_locus_tag="YDL248W"	69
YGR295C	COS6	Protein of unknown function, member of a family of conserved, often subtelomerically-encoded proteins	7	1082735	CTTTTTTATTTGCATAATGTCTTCATTTCACGAAATGATGGCACTATAGCACGTCCCTTGTTTCTTGTGG	YGR295C	Saccharomyces cerevisiae chromosome VII_gene="COS6"_locus_tag="YGR295C"	70	Not detected	0	Not detected	0
YHR053C	CUP1-1	copper binding metallothionein	8	212722	TTAACTTCCAAAATGAAGGTCATGAGTGCCAATGCCAATGTGGTAGCTGCAAAAATAATGAACAATGCCA	YHR053C ,YHR055C	Saccharomyces cerevisiae chromosome VIII_gene="CUP1-1"_locus_tag="YHR053C"	70	3xSaccharomyces cerevisiae RM11-1a cont1.84	70	2xSaccharomyces cerevisiae YJM789 chromosome 8 chrVIII.Contig18	70
YHR055C	CUP1-2	copper binding metallothionein	8	214720	TTAACTTCCAAAATGAAGGTCATGAGTGCCAATGCCAATGTGGTAGCTGCAAAAATAATGAACAATGCCA	YHR053C ,YHR055C	Saccharomyces cerevisiae chromosome VIII_gene="CUP1-2"_locus_tag="YHR055C"	70	2xSaccharomyces cerevisiae RM11-1a cont1.86	70	Saccharomyces cerevisiae YJM789 chromosome 8 chrVIII.Contig100	70
YFL053W	DAK2	dihydroxyacetone kinase	6	23423	AAACTTTCAAAAAGGCATCAAACGTTGCACTAGATGCTTTGTATAAGTATACGAGAGCCCGTCCTGGTTA	YFL053W	Saccharomyces cerevisiae chromosome VI_gene="DAK2"_locus_tag="YFL053W"	70	Saccharomyces cerevisiae RM11-1a cont1.67	70	Saccharomyces cerevisiae YJM789 chromosome 10 chrX.Contig100	70
YLR037C	DAN2	putative cell wall protein	12	223060	CTGGTCGAATTAGGTGTCTACGTCTCAGATATCAGAGCTCATTTGGCTGAATACTATATGTTCCAAGCTG	YLR037C	Saccharomyces cerevisiae chromosome XII_gene="DAN2"_locus_tag="YLR037C"	70	Saccharomyces cerevisiae RM11-1a cont1.94	70	Saccharomyces cerevisiae YJM789 chromosome 12 chrXII.Contig207_gene="DAN2"_locus_tag="SCY_3617"	70
							Saccharomyces cerevisiae chromosome XII_gene="PAU17"_locus_tag="YLL025W"	66/68	Saccharomyces cerevisiae RM11-1a cont1.94	66/68	Saccharomyces cerevisiae YJM789 chromosome 12 chrXII.Contig207_product="seripauperin"	66/68
							Saccharomyces cerevisiae chromosome VI_gene="PAU5"_locus_tag="YFL020C"	62	Saccharomyces cerevisiae RM11-1a cont1.115	62	Saccharomyces cerevisiae YJM789 chromosome 1 chrI.Contig161	62
							Saccharomyces cerevisiae chromosome I_note="Pau7p"_locus_tag="YAR020C"	61	Saccharomyces cerevisiae RM11-1a cont1.109	62	Saccharomyces cerevisiae YJM789 chromosome 6 chrVI.Contig7_gene="PAU5"_locus_tag="SCY_1729"	62
YDR263C	DIN7	Mitochondrial nuclease functioning in DNA repair and replication, modulates the stability of the mitochondrial genome, induced by exposure to mutagens, also induced during meiosis at a time nearly coincident with commitment to recombination	4	995530	CAAAAACGCATCCTCTATTTATATGACCTCACCAGCAGCGATCTCAGGCACCGTACCATCAATTTTCTAA	YDR263C	Saccharomyces cerevisiae chromosome IV_gene="DIN7"_locus_tag="YDR263C"	70	Saccharomyces cerevisiae RM11-1a cont1.5	70	Saccharomyces cerevisiae YJM789 chromosome 4 chrIV.Contig338_gene="DIN7"_locus_tag="SCY_1154"	70
YPL265W	DIP5	dicarboxylic amino acid permease	16	41043	ACTACTTTGTTAACGTTGTTTCTATGTTCGGAATCTTGAGTTGGATCACCATTTTAATTGTTTACATCTA	YPL265W	Saccharomyces cerevisiae chromosome XVI_gene="DIP5"_locus_tag="YPL265W"	70	Saccharomyces cerevisiae RM11-1a cont1.40	70	Saccharomyces cerevisiae YJM789 chromosome 16 chrXVI.Contig70_gene="DIP5"_locus_tag="SCY_5468"	69
YDR040C	ENA1	P-type ATPase Na+ pump|plasma membrane ATPase	4	538464	CGATCCATTCGAAGCGTATAGTACTTCTACTACAATCCATACAGAAGTTAATATTGGTATTAAACAATGA	YDR039C ,YDR040C	Saccharomyces cerevisiae chromosome IV_gene="ENA1"_locus_tag="YDR040C"	70	Saccharomyces cerevisiae RM11-1a cont1.8	53/53	Saccharomyces cerevisiae YJM789 chromosome 4 chrIV.Contig338_gene="ENA1"_locus_tag="SCY_0945"	70
YDR039C	ENA2	P-type ATPase Na+ pump|plasma membrane ATPase|plasma membrane protein	4	534579	CGATCCATTCGAAGCGTATAGTACTTCTACTACAATCCATACAGAAGTTAATATTGGTATTAAACAATGA	YDR039C ,YDR040C	Saccharomyces cerevisiae chromosome IV_gene="ENA2"_locus_tag="YDR039C"	70
YDR038C	ENA5	Na+ ATPase	4	530694	CGATCCATTTGAAGCGTATAGCACATCCACAACCCTTCAAAGCGAAATTAATATCAGTGTCAAGCATTAA	YDR038C	Saccharomyces cerevisiae chromosome IV_gene="ENA5"_locus_tag="YDR038C"	70	Not detected	0	Saccharomyces cerevisiae YJM789 chromosome 4 chrIV.Contig338_gene="ENA5"_locus_tag="SCY_0944"	70
YOL158C	ENB1	enterobactin transporter	15	21310	TGGATCAGAGGTTCGTGTTCAGATGATAGAATCCTATTCGAAGATTCAACGCTTATTGATAATTGTGTCC	YOL158C	Saccharomyces cerevisiae chromosome XV_gene="ENB1"_locus_tag="YOL158C"	70	Saccharomyces cerevisiae RM11-1a cont1.28	69/69	Saccharomyces cerevisiae YJM789 chromosome 15 chrXV.Contig13	69/69
YDR261C	EXG2	exo-1,3-beta-glucanase	4	979205	CGAAGAAAAATTCTCATCCTCTTTATCAGCACAGGCATTTCCAAGAACAACGTCATCGGTTTTGTCCTCC	YDR261C	Saccharomyces cerevisiae chromosome IV_gene="EXG2"_locus_tag="YDR261C"	70	Saccharomyces cerevisiae RM11-1a cont1.5	70	Saccharomyces cerevisiae YJM789 chromosome 4 chrIV.Contig338_gene="EXG2"_locus_tag="SCY_1151"	70
YOR388C	FDH1	NAD(+)-dependent formate dehydrogenase, may protect cells from exogenous formate	15	1072921	TTACCGTCCACAGGATATTATTGTGCAGAATGGTTCTTATGCCACCAGAGCTTATGGACAGAAGAAATAA	YOR388C ,YPL275W	Saccharomyces cerevisiae chromosome XV_gene="FDH1"_locus_tag="YOR388C"	70	Saccharomyces cerevisiae RM11-1a cont1.51	70	Saccharomyces cerevisiae YJM789 chromosome 15 chrXV.Contig11	70
							Saccharomyces cerevisiae chromosome XVI	70	Saccharomyces cerevisiae RM11-1a cont1.38	70	Saccharomyces cerevisiae YJM789 chromosome 15 chrXV.Contig449	70
											Saccharomyces cerevisiae YJM789 chromosome 16 chrXVI.Contig67	70
											Saccharomyces cerevisiae YJM789 chromosome 16 chrXVI.Contig70	70
YOR382W	FIT2	Cell wall protein involved in iron transport	15	1059529	GATGCTACTTACACAAAGGTTGTCACCGAAGGACCAGATACCACCTCTGAAAAGAGTACAACAAAGACAC	YOR382W	Saccharomyces cerevisiae chromosome XV_gene="FIT2"_locus_tag="YOR382W"	70	Saccharomyces cerevisiae RM11-1a cont1.38	70	Saccharomyces cerevisiae YJM789 chromosome 15 chrXV.Contig449_gene="FIT2"_locus_tag="SCY_5425"	70
YOR383C	FIT3	Cell wall protein involved in iron transport	15	1061053	AAGGTTCTGGTTCTAGTATCACTACCACTATCACTGCCACCAAGAACGGTCACGTCTACACTAAGACTGT	YOR383C	Saccharomyces cerevisiae chromosome XV_gene="FIT3"_locus_tag="YOR383C"	70	Saccharomyces cerevisiae RM11-1a cont1.38	70	Saccharomyces cerevisiae YJM789 chromosome 15 chrXV.Contig449_gene="FIT3"_locus_tag="SCY_5426"	70
YAR050W	FLO1	FLO5- and FLO8-determined flocculation are considerably less sensitive to mannose than FLO1-determined flocculation.	1	203394	ATGGTAGGATATAGTACAGCTTCTTTAGAAATTTCAACGTATGCTGGCAGTGCCAACAGCTTACTGGCCG	YAL063C ,YAR050W ,YHR211W	Saccharomyces cerevisiae chromosome I_gene="FLO1"_locus_tag="YAR050W"	70	Saccharomyces cerevisiae RM11-1a cont1.91	70	Saccharomyces cerevisiae YJM789 chromosome 1 chrI.Contig128	70
							Saccharomyces cerevisiae chromosome I_gene="FLO9"_locus_tag="YAL063C"	69	Saccharomyces cerevisiae RM11-1a cont1.112	69	Saccharomyces cerevisiae YJM789 chromosome 1 chrI.Contig161	69
							Saccharomyces cerevisiae chromosome VIII_gene="FLO5"_locus_tag="YHR211W"	69			Saccharomyces cerevisiae YJM789 chromosome 8 chrVIII.Contig16	70
YKR102W	FLO10	Protein with similarity to flocculation protein Flo1p	11	645994	GTTTATTCCACATGGAGCCCACAGGCTACAAATAAACTAGCGGTTAGTTCTGACATCGAAAATAGTGCCA	YKR102W	Saccharomyces cerevisiae chromosome XI_gene="FLO10"_locus_tag="YKR102W"	70			Saccharomyces cerevisiae YJM789 chromosome 11 chrXI.Contig10_gene="FLO10"_locus_tag="SCY_3472"	70
YHR211W	FLO5	flocculin|similar to flocculation protein Flo1p	8	525392	GTTGTTACGGTCTATCCTACATGGAGACCACAGACTACGAATGAACAGTCTGTCAGCTCTAAAATGAACA	YAL063C ,YHR211W	Saccharomyces cerevisiae chromosome VIII_gene="FLO5"_locus_tag="YHR211W"	70	Saccharomyces cerevisiae RM11-1a cont1.112	69	Saccharomyces cerevisiae YJM789 chromosome 8 chrVIII.Contig16	69
							Saccharomyces cerevisiae chromosome I_gene="FLO9"_locus_tag="YAL063C"	70	Saccharomyces cerevisiae RM11-1a cont1.91	69	Saccharomyces cerevisiae YJM789 chromosome 1 chrI.Contig128	69
YAL063C	FLO9	similar to FLO1	1	27969	GAGCTGCTGAGACGAAAACAGTAGTCACCTCTTCAATTTCAAGATTCAATCATGCTGAAACACAGACGGC	YAL063C ,YAL065C	Saccharomyces cerevisiae chromosome I_product="Putative protein of unknown function; has homology to FLO1; possible pseudogene"_locus_tag="YAL065C"	70	Not detected	0	Saccharomyces cerevisiae YJM789 chromosome 1 chrI.Contig159	70
							Saccharomyces cerevisiae chromosome I_gene="FLO9"_locus_tag="YAL063C"	70			Saccharomyces cerevisiae YJM789 chromosome 1 chrI.Contig161	69/69
							Saccharomyces cerevisiae chromosome I_gene="FLO1"_locus_tag="YAR050W"	66/71
YOR384W	FRE5	Putative ferric reductase with similarity to Fre2p; expression induced by low iron levels	15	1061562	AAGAGTTGAACATAGACACAAAAATTTACTTCACAGGAGAGCGAAAAGATGAATCGAACACGGAGGAGGG	YOR384W	Saccharomyces cerevisiae chromosome XV_gene="FRE5"_locus_tag="YOR384W"	70	Saccharomyces cerevisiae RM11-1a cont1.38	70	Saccharomyces cerevisiae YJM789 chromosome 15 chrXV.Contig449_gene="FRE5"_locus_tag="SCY_5427"	70
YJL221C	FSP2	similar to maltase (alpha-D-glucosidase)	10	18536	TTTAGAAAGGCACACAAGGATATTACTGTGTATGGATATGATTTTGAGTTTATTGATTTGGACAATAAGA	YIL172C ,YJL221C ,YOL157C	Saccharomyces cerevisiae chromosome X_gene="FSP2"_locus_tag="YJL221C"	70	Saccharomyces cerevisiae RM11-1a cont1.28	69	Saccharomyces cerevisiae YJM789 chromosome 10 chrX.Contig8	69
							Saccharomyces cerevisiae chromosome IX_product="Putative protein of unknown function with similarity to glucosidases; green fluorescent protein (GFP)-fusion protein localizes to the cytoplasm"_locus_tag="YIL172C"	70			Saccharomyces cerevisiae YJM789 chromosome 9 chrIX.Contig14	69
							Saccharomyces cerevisiae chromosome XV_product="Putative protein of unknown function"_locus_tag="YOL157C"	69			Saccharomyces cerevisiae YJM789 chromosome 15 chrXV.Contig13	69
YCL066W	HMLALPHA1	involved in the regulation of alpha-specific genes|transcription factor	3	13282	GACGAATAATTATGCTGAAGTACGTGGTGACGGATATTGGGAAGATGTGTTTGTACATTTGGCCTTATAG	YCL066W ,YCR040W	Saccharomyces cerevisiae chromosome III_gene="HMLALPHA1"_locus_tag="YCL066W"	70	Saccharomyces cerevisiae RM11-1a cont1.104	70	Saccharomyces cerevisiae YJM789 chromosome 3 chrIII.Contig85_gene="CHA1"_locus_tag="SCY_0526"	70
							Saccharomyces cerevisiae chromosome III_gene="MATALPHA1"_locus_tag="YCR040W"	70	Saccharomyces cerevisiae RM11-1a cont1.107	70	Saccharomyces cerevisiae YJM789 chromosome 3 chrIII.Contig85_gene="MATALPHA1"_locus_tag="SCY_0615"	70
YOL155C	HPF1	Haze-protective mannoprotein that reduces the particle size of aggregated proteins in white wines	15	31605	CTACTGCCATTTCCAAGGCTTCTAGTGCAATTTCCACATACTCCAAATCTGCAGCTCCAATAAAGACCTC	YOL155C	Saccharomyces cerevisiae chromosome XV_gene="HPF1"_locus_tag="YOL155C"	70	Saccharomyces cerevisiae RM11-1a cont1.28	68/68	Saccharomyces cerevisiae YJM789 chromosome 15 chrXV.Contig13	70
							Saccharomyces cerevisiae chromosome IX	70/71	Saccharomyces cerevisiae RM11-1a cont1.100	68/68	Saccharomyces cerevisiae YJM789 chromosome 15 chrXV.Contig353	70
											Saccharomyces cerevisiae YJM789 chromosome 9 chrIX.Contig50_product="conserved protein"_locus_tag="SCY_2626"	70
YOR391C	HSP33	Possible chaperone and cysteine protease with similarity to E. coli Hsp31 and S. cerevisiae Hsp31p, Hsp32p, and Sno4p	15	1079256	AGTTACGGGTGTTAACGCAAATTCTTCCTATTCGACCACAATTAGAGCTATAAACGCATTATATAGCTGA	YMR322C ,YOR391C ,YPL280W	Saccharomyces cerevisiae chromosome XV_gene="HSP33"_locus_tag="YOR391C"	70	Saccharomyces cerevisiae RM11-1a cont1.51	70	Saccharomyces cerevisiae YJM789 chromosome 16 chrXVI.Contig70_gene="HSP32"_locus_tag="SCY_5455"	70
							Saccharomyces cerevisiae chromosome XVI_gene="HSP32"_locus_tag="YPL280W"	70	Saccharomyces cerevisiae RM11-1a cont1.38	70
							Saccharomyces cerevisiae chromosome XIII_gene="SNO4"_locus_tag="YMR322C"	70
YLR259C	HSP60	chaperonin|groEL homolog	12	665004	AGTTGTTGTCGACAATTTCGATCAAAAATTGGGTGTCGATATCATAAGAAAGGCCATTACAAGACCAGCC	YLR259C	Saccharomyces cerevisiae chromosome XII_gene="HSP60"_locus_tag="YLR259C"	70	Saccharomyces cerevisiae RM11-1a cont1.75	70	Saccharomyces cerevisiae YJM789 chromosome 12 chrXII.Contig595	70
YOL156W	HXT11	glucose permease	15	25272	TTCTTTACCCCATTCATTACCGGGGCAATCAACTTTTACTACGGTTACGTATTCTTAGGCTGTCTGGTTT	YIL170W ,YJL219W ,YOL156W	Saccharomyces cerevisiae chromosome XV_gene="HXT11"_locus_tag="YOL156W"	70	Saccharomyces cerevisiae RM11-1a cont1.28	69	Saccharomyces cerevisiae YJM789 chromosome 15 chrXV.Contig13	69
							Saccharomyces cerevisiae chromosome X_gene="HXT9"_locus_tag="YJL219W"	69	Saccharomyces cerevisiae RM11-1a cont1.100	69	Saccharomyces cerevisiae YJM789 chromosome 9 chrIX.Contig18	69
							Saccharomyces cerevisiae chromosome IX	69			Saccharomyces cerevisiae YJM789 chromosome 9 chrIX.Contig50	68
YJL219W	HXT9	hexose permease	10	19497	TTCTTTACCCCATTCATTACCGGGGCAATCAACTTTTACTACGGTTATGTATTCTTAGGCTGTCTGGTTT	YIL170W ,YJL219W ,YOL156W	Saccharomyces cerevisiae chromosome X_gene="HXT9"_locus_tag="YJL219W"	70	Saccharomyces cerevisiae RM11-1a cont1.28	70	Saccharomyces cerevisiae YJM789 chromosome 15 chrXV.Contig13	70
YIL170W	HXT12	putative hexose permease	9	19847			Saccharomyces cerevisiae chromosome XV_gene="HXT11"_locus_tag="YOL156W"	69	Saccharomyces cerevisiae RM11-1a cont1.100	70	Saccharomyces cerevisiae YJM789 chromosome 9 chrIX.Contig18	70
							Saccharomyces cerevisiae chromosome IX	70			Saccharomyces cerevisiae YJM789 chromosome 9 chrIX.Contig50	69
YDL245C	HXT15	hexose transporter	4	13360	AGGTTGTTTGGTTGCTATGTTTTTGTACGTTTTCTTCTTTTTACCAGAAACAATTGGTCTATCTTTGGAG	YDL245C ,YEL069C ,YJR158W	Saccharomyces cerevisiae chromosome IV_gene="HXT15"_locus_tag="YDL245C"	70	Saccharomyces cerevisiae RM11-1a cont1.57	70	Saccharomyces cerevisiae YJM789 chromosome 4 chrIV.Contig338_gene="HXT15"_locus_tag="SCY_0678"	70
							Saccharomyces cerevisiae chromosome X_gene="HXT16"_locus_tag="YJR158W"	70	Saccharomyces cerevisiae RM11-1a cont1.39	69	Saccharomyces cerevisiae YJM789 chromosome 5 chrV.Contig317_gene="HXT13"_locus_tag="SCY_1431"	69
							Saccharomyces cerevisiae chromosome V_gene="HXT13"_locus_tag="YEL069C"	69	Saccharomyces cerevisiae RM11-1a cont1.16	69	Saccharomyces cerevisiae YJM789 chromosome 14 chrXIV.Contig124_gene="HXT17"_locus_tag="SCY_4857"	67
							Saccharomyces cerevisiae chromosome XIV_gene="HXT17"_locus_tag="YNR072W"	67	Saccharomyces cerevisiae RM11-1a cont1.76	68
YAR073W	IMD1	IMP dehydrogenase homolog	1	227733	TGTTATGGGGTGCTTCTATTGGGACTATGGACGCTGATAAAGAAAGACTAAGATTATTGGTAAAAGCTGG	YAR073W ,YHR216W	Saccharomyces cerevisiae chromosome I	70	Not detected	0	Saccharomyces cerevisiae YJM789 chromosome 8 chrVIII.Contig9	69
							Saccharomyces cerevisiae chromosome VIII_gene="IMD2"_locus_tag="YHR216W"	70			Saccharomyces cerevisiae YJM789 chromosome 8 chrVIII.Contig22	69
											Saccharomyces cerevisiae YJM789 chromosome 8 chrVIII.Contig23	69
YHR216W	IMD2	IMP dehydrogenase homolog	8	554396	TGTACAATGGTTTACAACATTCCTGTCAAGACATCGGCTGTAGGTCGCTAACTTTATTAAAGAATAATGT	YHR216W	Saccharomyces cerevisiae chromosome VIII_gene="IMD2"_locus_tag="YHR216W"	70	Not detected	0	Saccharomyces cerevisiae YJM789 chromosome 8 chrVIII.Contig3	70
											Saccharomyces cerevisiae YJM789 chromosome 8 chrVIII.Contig23	70
											Saccharomyces cerevisiae YJM789 chromosome 8 chrVIII.Contig22	64
YGR289C	MAL11	alpha-glucoside transporter|hexose transporter|maltose permease	7	1075819	GTTGAGAACTAAGACTATAGTGCTGGCCCGTATTTGCTACAATCTCATGGCCGTTATTAACGCTATATTA	YGR289C	Saccharomyces cerevisiae chromosome VII_gene="MAL11"_locus_tag="YGR289C"	70	Saccharomyces cerevisiae RM11-1a cont1.18	68	Not detected	0
YGR288W	MAL13	MAL-activator protein	7	1070299	AACAATGATATGCTGAAGAGATTTTCCACCAAATGCCAGAATGCCCTAATTACTCTGCCCATTTCTAAAC	YGR288W	Saccharomyces cerevisiae chromosome VII_gene="MAL13"_locus_tag="YGR288W"	70	Saccharomyces cerevisiae RM11-1a cont1.18	70	Saccharomyces cerevisiae YJM789 chromosome 2 chrII.Contig10	47/53
YDL247W	MPH2	alpha-glucoside permease	4	5985	CATAACGACCCCAAGGGAGATATCGAAGCTTCCATTGCAGAGGAATAGCAATGTATCCCATCACCTATGA	YDL247W	Saccharomyces cerevisiae chromosome IV_gene="MPH2"_locus_tag="YDL247W"	70	Saccharomyces cerevisiae RM11-1a cont1.16	69	Saccharomyces cerevisiae YJM789 chromosome 4 chrIV.Contig338	69
							Saccharomyces cerevisiae chromosome X_gene="MPH3"_locus_tag="YJR160C"	69
YJR160C	MPH3	alpha-glucoside permease	10	739810	CTCTGAAATGCCATCTTCAAGACTAAGAACGAAAACAATCATTCTAGCACGTAACACTTATAATGTGGTC	YDL247W ,YJR160C	Saccharomyces cerevisiae chromosome X_gene="MPH3"_locus_tag="YJR160C"	70	Saccharomyces cerevisiae RM11-1a cont1.16	70	Saccharomyces cerevisiae YJM789 chromosome 4 chrIV.Contig338_gene="MPH2"_locus_tag="SCY_0676"	70
							Saccharomyces cerevisiae chromosome IV_gene="MPH2"_locus_tag="YDL247W"	70
YGR028W	MSP1	40 kDa membrane-spanning ATPase	7	542207	TTGAATAATGGAAGGGTTATGATTATCGGTGCTACTAATCGGATAAATGACATAGATGATGCGTTTTTGA	YGR028W	Saccharomyces cerevisiae chromosome VII_gene="MSP1"_locus_tag="YGR028W"	70	Saccharomyces cerevisiae RM11-1a cont1.20	70	Saccharomyces cerevisiae YJM789 chromosome 7 chrVII.Contig154_gene="MSP1"_locus_tag="SCY_2249"	70
YGL051W	MST27	protein with COPI and COPII bindng motifs	7	403690	TCCAGACTGAATTATCGAAACTTTTTGCTCAAGGCAGCGGAGATCGAACGACAAGCTCAGGAAAATTACT	YAR033W ,YGL051W	Saccharomyces cerevisiae chromosome VII_gene="MST27"_locus_tag="YGL051W"	70	Saccharomyces cerevisiae RM11-1a cont1.114	68	Not detected	0
							Saccharomyces cerevisiae chromosome I_gene="MST28"_locus_tag="YAR033W"	69
YAR033W	MST28	Putative integral membrane protein, involved in vesicle formation; forms complex with Mst27p; member of DUP240 gene family; binds COPI and COPII vesicles	1	188101	TCCAGACTGAATTATCAAAACTTTTTGCTCAAGGCAGCGGAGATCGAACGACAAGCTCAGGAAAATTACT	YAR033W ,YGL051W	Saccharomyces cerevisiae chromosome I_gene="MST28"_locus_tag="YAR033W"	70	Saccharomyces cerevisiae RM11-1a cont1.114	67	Not detected	0
							Saccharomyces cerevisiae chromosome VII_gene="MST27"_locus_tag="YGL051W"	69
YJL205C	NCE101	involved in secretion of proteins that lack classical secretory signal sequences	10	50443	GAAAATGGGGCGTCCACAAGGTCATCATTTACACGAGCTCATAAAGAAGCGATGGGACGATCGCAAATAA	YJL205C	Saccharomyces cerevisiae chromosome X_gene="NCE101"_locus_tag="YJL205C"	70	Saccharomyces cerevisiae RM11-1a cont1.67	70	Saccharomyces cerevisiae YJM789 chromosome 10 chrX.Contig100_gene="NCE101"_locus_tag="SCY_3095"	70
YKR103W	NFT1	Putative MRP-type ABC transporter	11	652718	TAGAGTGGATATAATTGGGACACTTGTTCTTTTTAGTTCTTCTGTAATGATCATAATGAAGGCCTCATAG	YKR103W	Saccharomyces cerevisiae chromosome XI_gene="NFT1"_locus_tag="YKR103W"	70	Not detected	0	Saccharomyces cerevisiae YJM789 chromosome 11 chrXI.Contig10_product="putative MRP-type ABC transporter"_locus_tag="SCY_3473"	69/69
YKR104W	NFT1	Putative MRP-type ABC transporter	11	656474	AATGCGATGAATTGTGCTTGATTTTTGAGCAAGAGCAGCCTAATTTTTCTAGTCATAAACTAAGAAATAG	YKR104W	Saccharomyces cerevisiae chromosome XI_synonym="NFT1"_locus_tag="YKR104W"	70	Not detected	0	Saccharomyces cerevisiae YJM789 chromosome 11 chrXI.Contig10_product="putative MRP-type ABC transporter"_locus_tag="SCY_3473"	68/71
YPR144C	NOC4	U3 snoRNP protein	16	821419	CCAAGTGGCGAACTTGAAAACTCTGAAAGAAAACTATGTAGATCCCTTCGATGTTCATGAATCGGACCCT	YPR144C	Saccharomyces cerevisiae chromosome XVI_gene="NOC4"_locus_tag="YPR144C"	70	Saccharomyces cerevisiae RM11-1a cont1.40	70	Saccharomyces cerevisiae YJM789 chromosome 16 chrXVI.Contig70_gene="NOC4"_locus_tag="SCY_5847"	70
YIL176C	PAU14	Seripauperin family; hypothetical ORF	9	9155	AAGTTGCTGAAGCCGTTTTCAACTACGGTGACTTCACCACCATGTTGACTGGTATTTCTCCAGACCAAGT	YAL068C ,YDR542W ,YGL261C ,YHL046C ,YIL176C ,YJL223C ,YLL064C ,YLR461W ,YNR076W ,YOL161C	Saccharomyces cerevisiae chromosome X	70	Saccharomyces cerevisiae RM11-1a cont1.28	68	Saccharomyces cerevisiae YJM789 chromosome 9 chrIX.Contig13	69
							Saccharomyces cerevisiae chromosome IX	70	Saccharomyces cerevisiae RM11-1a cont1.24	68	Saccharomyces cerevisiae YJM789 chromosome 1 chrI.Contig159	69
							Saccharomyces cerevisiae chromosome IX	51/53	Saccharomyces cerevisiae RM11-1a cont1.99	68	Saccharomyces cerevisiae YJM789 chromosome 12 chrXII.Contig162	69
							Saccharomyces cerevisiae chromosome XV	69	Saccharomyces cerevisiae RM11-1a cont1.77	67	Saccharomyces cerevisiae YJM789 chromosome 2 chrII.Contig3	68
							Saccharomyces cerevisiae chromosome XV	51/53	Saccharomyces cerevisiae RM11-1a cont1.1	67	Saccharomyces cerevisiae YJM789 chromosome 2 chrII.Contig5	68
							Saccharomyces cerevisiae chromosome VII	68	Saccharomyces cerevisiae RM11-1a cont1.53	63/65	Saccharomyces cerevisiae YJM789 chromosome 15 chrXV.Contig13	68
							Saccharomyces cerevisiae chromosome VII	63/65	Saccharomyces cerevisiae RM11-1a cont1.38	51/53	Saccharomyces cerevisiae YJM789 chromosome 14 chrXIV.Contig23	68
							Saccharomyces cerevisiae chromosome I	68			Saccharomyces cerevisiae YJM789 chromosome 7 chrVII.Contig11	68
							Saccharomyces cerevisiae chromosome XIV	68			Saccharomyces cerevisiae YJM789 chromosome 9 chrIX.Contig10	68
							Saccharomyces cerevisiae chromosome IV	68			Saccharomyces cerevisiae YJM789 chromosome 9 chrIX.Contig15	68
							Saccharomyces cerevisiae chromosome XII	68			Saccharomyces cerevisiae YJM789 chromosome 9 chrIX.Contig23	68
							Saccharomyces cerevisiae chromosome XII	68			Saccharomyces cerevisiae YJM789 chromosome 4 chrIV.Contig13	68
							Saccharomyces cerevisiae chromosome VI	68			Saccharomyces cerevisiae YJM789 chromosome 11 chrXI.Contig28	68
							Saccharomyces cerevisiae chromosome II	68			Saccharomyces cerevisiae YJM789 chromosome 12 chrXII.Contig10	68
							Saccharomyces cerevisiae chromosome II	62/65			Saccharomyces cerevisiae YJM789 chromosome 12 chrXII.Contig160	68
							Saccharomyces cerevisiae chromosome V	67			Saccharomyces cerevisiae YJM789 chromosome 12 chrXII.Contig9	68
							Saccharomyces cerevisiae chromosome XVI	51/53			Saccharomyces cerevisiae YJM789 chromosome 12 chrXII.Contig16	68
							Saccharomyces cerevisiae chromosome XIII	51/53			Saccharomyces cerevisiae YJM789 chromosome 7 chrVII.Contig9	67/69
							Saccharomyces cerevisiae chromosome XI	51/53			Saccharomyces cerevisiae YJM789 chromosome 14 chrXIV.Contig5	67
											Saccharomyces cerevisiae YJM789 chromosome 14 chrXIV.Contig13	67
											Saccharomyces cerevisiae YJM789 chromosome 4 chrIV.Contig14	67
											Saccharomyces cerevisiae YJM789 chromosome 12 chrXII.Contig7	67
											Saccharomyces cerevisiae YJM789 chromosome 5 chrV.Contig317	66
											Saccharomyces cerevisiae YJM789 chromosome 2 chrII.Contig282	62/65
											Saccharomyces cerevisiae YJM789 chromosome 7 chrVII.Contig4	62/65
											Saccharomyces cerevisiae YJM789 chromosome 16 chrXVI.Contig8	51/53
YIR041W	PAU15	Seripauperin family; hypothetical ORF	9	433925	TACCAGATTGAGACCAGCTATCTCCAGTGCTCTATCTAAGGACGGTATTTACACTGCTATTCCAAAATAG	YIR041W ,YOR394W ,YPL282C	Saccharomyces cerevisiae chromosome IX	70	Saccharomyces cerevisiae RM11-1a cont1.38	70	Saccharomyces cerevisiae YJM789 chromosome 16 chrXVI.Contig8	70
							Saccharomyces cerevisiae chromosome XVI	68	Saccharomyces cerevisiae RM11-1a cont1.107	64/66	Saccharomyces cerevisiae YJM789 chromosome 3 chrIII.Contig7	65/66
							Saccharomyces cerevisiae chromosome XV	68	Saccharomyces cerevisiae RM11-1a cont1.70	64/66
							Saccharomyces cerevisiae chromosome III	64/66	Saccharomyces cerevisiae RM11-1a cont1.75	64/66
							Saccharomyces cerevisiae chromosome XI	53/55	Saccharomyces cerevisiae RM11-1a cont1.55	64/66
YOR394W	PAU21	Seripauperin family; hypothetical ORF	15	1082716	ATAGAGATACTTCAACTATATGCCTTCGAGAATATGTCTTTATTCATTTCTTTCCTGTTAAGCTTATATC	YOR394W ,YPL282C	Saccharomyces cerevisiae chromosome XVI	70	Saccharomyces cerevisiae RM11-1a cont1.38	70	Saccharomyces cerevisiae YJM789 chromosome 2 chrII.Contig3	70
							Saccharomyces cerevisiae chromosome XV	70			Saccharomyces cerevisiae YJM789 chromosome 9 chrIX.Contig10	70
											Saccharomyces cerevisiae YJM789 chromosome 16 chrXVI.Contig8	69
											Saccharomyces cerevisiae YJM789 chromosome 16 chrXVI.Contig70	50/50
YAR071W	PHO11	acid phosphatase	1	225451	CTCTACTGAATTGACCTTTTTCTGGGACTGGAATACCAAGCACTACAACGACACTTTATTAAAACAGTAA	YAR071W ,YHR215W	Saccharomyces cerevisiae chromosome I_gene="PHO11"_locus_tag="YAR071W"	70	Saccharomyces cerevisiae RM11-1a cont1.109	70	Saccharomyces cerevisiae YJM789 chromosome 8 chrVIII.Contig22	70
YHR215W	PHO12	acid phosphatase	8	552099	CTCTACTGAATTGACCTTTTTCTGGGACTGGAATACCAAGCACTACAACGACACTTTATTAAAACAGTAA	YAR071W ,YHR215W	Saccharomyces cerevisiae chromosome VIII_gene="PHO12"_locus_tag="YHR215W"	70			Saccharomyces cerevisiae YJM789 chromosome 8 chrVIII.Contig23	70
											Saccharomyces cerevisiae YJM789 chromosome 1 chrI.Contig9	43/43
YOR386W	PHR1	photolyase	15	1066837	ATGAAACACTTGATAGACGGTGATTCGTCTTCAAATGTTGGTGGCTGGGGTTTTTGTTCTAGTACAGGAA	YOR386W	Saccharomyces cerevisiae chromosome XV_gene="PHR1"_locus_tag="YOR386W"	70	Saccharomyces cerevisiae RM11-1a cont1.38	70	Saccharomyces cerevisiae YJM789 chromosome 15 chrXV.Contig449	70
YPL268W	PLC1	phosphoinositide-specific phospholipase C	16	35236	GCATCTGTTTGCCTTAAGCTGAACTATTTGAGGATGGGATATCGTCACATTCCGTTGTTTAACATGGAGG	YPL268W	Saccharomyces cerevisiae chromosome XVI_gene="PLC1"_locus_tag="YPL268W"	70	Saccharomyces cerevisiae RM11-1a cont1.40	70	Saccharomyces cerevisiae YJM789 chromosome 16 chrXVI.Contig70_gene="PLC1"_locus_tag="SCY_5465"	70
YGL053W	PRM8	Pheromone-regulated protein with 2 predicted transmembrane segments and an FF sequence, a motif involved in COPII binding; forms a complex with Prp9p in the ER	7	402592	TCCTCATATTCTCTGGCATTTTAGTGATAGTTCTAATACTCAGGTTTGGACCACAGATCAGTGATGAAGA	YGL053W	Saccharomyces cerevisiae chromosome VII_gene="PRM8"_locus_tag="YGL053W"	70	Not detected	0	Not detected	0
YAR031W	PRM9	Pheromone-regulated protein with 3 predicted transmembrane segments and an FF sequence, a motif involved in COPII binding; forms a complex with Prp9p in the ER	1	186830	TGTTTTCCTTTTGCTTTCCAGGAACATGCATGGTTGTAATTGCATTTAGTGAACCGATCGGTGATCGGGA	YAR031W	Saccharomyces cerevisiae chromosome I_gene="PRM9"_locus_tag="YAR031W"	70	Saccharomyces cerevisiae RM11-1a cont1.114	69	Not detected	0
YCR106W	RDS1	transcriptional regulator	3	310955	TACCAAACTGTTCCCATGTTTAGATACGTTGTGTATTTGATCGATGTTGGCGGCTTAGTATCTGTGACAA	YCR106W	Saccharomyces cerevisiae chromosome III_gene="RDS1"_locus_tag="YCR106W"	70	Saccharomyces cerevisiae RM11-1a cont1.70	70	Saccharomyces cerevisiae YJM789 chromosome 3 chrIII.Contig7	70
YLR141W	RRN5	UAF member (upstream activation factor) along with Rrn9p and Rrn10p|transcription factor	12	423684	AATCGACGAAGCGGACTTGTTCCGATCAGCATTACATGAAAATCAGTTGCTAAAATGGTTATCCAAATGA	YLR141W	Saccharomyces cerevisiae chromosome XII_gene="RRN5"_locus_tag="YLR141W"	70	Saccharomyces cerevisiae RM11-1a cont1.95	70	Saccharomyces cerevisiae YJM789 chromosome 12 chrXII.Contig207_gene="RRN5"_locus_tag="SCY_3713"	70
YHR056C	RSC30	RSC complex component	8	217836	TTTGGAATCTGATAATCTGGGTATTACTACGGCAAACTTCAACGATTTCTATGATGCATTTTATAATTAG	YHR054C ,YHR056C	Saccharomyces cerevisiae chromosome VIII_gene="RSC30"_locus_tag="YHR056C"	70	Saccharomyces cerevisiae RM11-1a cont1.86	70	Saccharomyces cerevisiae YJM789 chromosome 8 chrVIII.Contig100_gene="RSC30"_locus_tag="SCY_2446"	70
							Saccharomyces cerevisiae chromosome VIII_product="Putative protein of unknown function"_locus_tag="YHR054C"	70			Saccharomyces cerevisiae RM11-1a cont1.84	29/29
											Saccharomyces cerevisiae RM11-1a cont1.85	29/29
YCR008W	SAT4	Protein with similarity to Npr1p protein kinase	3	128468	TGTGGTGTCATTTATATGGCAATGAGAACTGGTAGACAATTGTGGAGTTCTGCTGAAAAAGACGATCCAT	YCR008W	Saccharomyces cerevisiae chromosome III_gene="SAT4"_locus_tag="YCR008W"	70	Saccharomyces cerevisiae RM11-1a cont1.107	70	Saccharomyces cerevisiae YJM789 chromosome 3 chrIII.Contig85_gene="SAT4"_locus_tag="SCY_0582"	70
YIL168W	SDL1	L-serine dehydratase	9	29032	ATTCGTGGTTTTACGTTAAGCATGAGATGTTACAACCAGGTGGAAGTTTCAAATCGAGAGGAATCGGGCA	YIL168W	Saccharomyces cerevisiae chromosome IX	70	Saccharomyces cerevisiae RM11-1a cont1.100	69	Saccharomyces cerevisiae YJM789 chromosome 9 chrIX.Contig50	69
YAL067C	SEO1	permease (putative)	1	9017	GTTCTGCTTTTTGTCTCTCCATTTGGACTTTTGTTGTACTCTACTTCTATAAACGTGATGAAAGGAACAA	YAL067C	Saccharomyces cerevisiae chromosome I_gene="SEO1"_locus_tag="YAL067C"	70	Not detected	0	Saccharomyces cerevisiae YJM789 chromosome 1 chrI.Contig159	68/68
YJR159W	SOR1	sorbitol dehydrogenase, sorbitol-induced	10	736038	AATTGCTGAAGTTAGTGGAAAGGAAATGAAATTGATTGGATGTTTCCGTTATTCATTCGGTGATTATCGT	YDL246C ,YJR159W	Saccharomyces cerevisiae chromosome X_gene="SOR1"_locus_tag="YJR159W"	70	Not detected	0	Not detected	0
YDL246C	SOR2	Protein of unknown function, computational analysis of large-scale protein-protein interaction data suggests a possible role in fructose or mannose metabolism	4	9756	AATTGCTGAAGTTAGTGGAAAGGAAATGAAATTGATTGGATGTTTCCGTTATTCATTCGGTGATTATCGT	YDL246C ,YJR159W	Saccharomyces cerevisiae chromosome IV_gene="SOR2"_locus_tag="YDL246C"	70	Saccharomyces cerevisiae RM11-1a cont1.16	69	Saccharomyces cerevisiae YJM789 chromosome 4 chrIV.Contig338_gene="SOR2"_locus_tag="SCY_0677"	69
YCL048W	SPS22	Protein of unknown function, redundant with Sps2p for the organization of the beta-glucan layer of the spore wall	3	42165	GATTGGAGGTGCTATTTTCTTTGAAGGTTCGTTCAAAGATATCATGTTCGATAGCTTGAAACTGGTGAAA	YCL048W	Saccharomyces cerevisiae chromosome III_gene="SPS22"_locus_tag="YCL048W"	70	Saccharomyces cerevisiae RM11-1a cont1.105	70	Saccharomyces cerevisiae YJM789 chromosome 3 chrIII.Contig85_gene="SPS22"_locus_tag="SCY_0538"	70
YCR018C	SRD1	Protein involved in the processing of pre-rRNA to mature rRNA; contains a C2/C2 zinc finger motif; srd1 mutation suppresses defects caused by the rrp1-1 mutation	3	148901	ATTGTTAAGAACAAAACCAGCTCTTTGAACGAAATTACACCCTCAAAGAATCGTGTTATTAGTGCATGCA	YCR018C	Saccharomyces cerevisiae chromosome III_gene="SRD1"_locus_tag="YCR018C"	68	Saccharomyces cerevisiae RM11-1a cont1.107	67	Saccharomyces cerevisiae YJM789 chromosome 3 chrIII.Contig85_gene="SRD1"_locus_tag="SCY_0591"	67
YLR154W-C	TAR1	Ribonuclease H2 subunit	12	454697	TGTTCGCTATCGGTCTCTCGCCAATATTTAGCTTTAGATGGAATTTACCACCCACTTAGAGCTGCATTCC	YLR154W-C	Saccharomyces cerevisiae chromosome XII_gene="TAR1"_locus_tag="YLR154W-C"	70	Saccharomyces cerevisiae RM11-1a cont1.75	70	Not detected	0
							Saccharomyces cerevisiae chromosome XII_gene="TAR1"_locus_tag="YLR154C-G"	70	Saccharomyces cerevisiae RM11-1a cont1.75	69/69
									Saccharomyces cerevisiae RM11-1a cont1.75	68
									Saccharomyces cerevisiae RM11-1a cont1.95	70
									Saccharomyces cerevisiae RM11-1a cont1.97	70
YPR140W	TAZ1	Lyso-phosphatidylcholine acyltransferase, required for normal phospholipid content of mitochondrial membranes; may remodel acyl groups of cardiolipin in the inner membrane; similar to human tafazzin, which is implicated in Barth syndrome	16	814387	CATAGGGGATCCTTTAAATGATGATTTAATCGACAGGTATAGAAAAGAATGGACACATTTGGTTGAAAAA	YPR140W	Saccharomyces cerevisiae chromosome XVI_gene="TAZ1"_locus_tag="YPR140W"	70	Saccharomyces cerevisiae RM11-1a cont1.40	70	Saccharomyces cerevisiae YJM789 chromosome 16 chrXVI.Contig70_gene="TAZ1"_locus_tag="SCY_5844"	70
YJR009C	TDH2	glyceraldehyde 3-phosphate dehydrogenase	10	454674	ACTGTCAAGTTGAACAAGGAAACCACCTACGATGAAATCAAGAAGGTTGTCAAGGCTGCCGCTGAAGGTA	YGR192C ,YJR009C	Saccharomyces cerevisiae chromosome X_gene="TDH2"_locus_tag="YJR009C"	70	Saccharomyces cerevisiae RM11-1a cont1.67	70	Saccharomyces cerevisiae YJM789 chromosome 10 chrX.Contig59_gene="TDH2"_locus_tag="SCY_2937"	70
							Saccharomyces cerevisiae chromosome VII_gene="TDH3"_locus_tag="YGR192C"	70	Saccharomyces cerevisiae RM11-1a cont1.19	68	Saccharomyces cerevisiae YJM789 chromosome 7 chrVII.Contig129_gene="TDH3"_locus_tag="SCY_2085"	68
YAR027W	UIP3	Putative integral membrane protein of unknown function; interacts with Ulp1p at the nuclear periphery; member of DUP240 gene family	1	183764	TTTCTCTTATCCTCTCTATTATCATTTTATTGATCGGTATAACTGCCTTCGTGTCTGAGACCTTGAATAA	YAR027W	Saccharomyces cerevisiae chromosome I_gene="UIP3"_locus_tag="YAR027W"	70	Saccharomyces cerevisiae RM11-1a cont1.114	70	Not detected	0
YCL069W	VBA3	Permease of basic amino acids in the vacuolar membrane	3	9706	TTCATCCAATAAGAAATTAATCATACCAAAAAAGGACGAGACACCAGAAGATAATTTAGAAGACAAGTAG	YCL069W ,YKR105C	Saccharomyces cerevisiae chromosome III_gene="VBA3"_locus_tag="YCL069W"	70	Saccharomyces cerevisiae RM11-1a cont1.104	70	Saccharomyces cerevisiae YJM789 chromosome 3 chrIII.Contig6	69
							Saccharomyces cerevisiae chromosome XI_product="Putative transporter of the Major Facilitator_locus_tag="YKR105C"	69	Not detected	0	Saccharomyces cerevisiae YJM789 chromosome 11 chrXI.Contig10_product="conserved protein"_locus_tag="SCY_3474"	70
YIL173W	VTH1	potential membrane glycoprotein (putative)|strong similarity to Vth2 and Pep1/Vps10	9	11492	GACGATGGGCTGATAGAAAACAATAGGACCGATAGAGTTGTCAACATCATTGTAAGACTAGGATTATGCA	YIL173W ,YJL222W ,YNR065C	Saccharomyces cerevisiae chromosome IX_gene="VTH1"_locus_tag="YIL173W"	70	Saccharomyces cerevisiae RM11-1a cont1.58	70	Saccharomyces cerevisiae YJM789 chromosome 10 chrX.Contig8	70
YJL222W	VTH2	potential membrane glycoprotein|strong similarity to Vth1 and Pep1	10	11475	GACGATGGGCTGATAGAAAACAATAGGACCGATAGAGTTGTCAACATCATTGTAAGACTAGGATTATGCA	YIL173W ,YJL222W ,YNR065C	Saccharomyces cerevisiae chromosome X_gene="VTH2"_locus_tag="YJL222W"	70			Saccharomyces cerevisiae YJM789 chromosome 14 chrXIV.Contig22	70
							Saccharomyces cerevisiae chromosome XIV_product="Protein of unknown function_locus_tag="YNR065C"	70			Saccharomyces cerevisiae YJM789 chromosome 14 chrXIV.Contig124_product="conserved protein"_locus_tag="SCY_4850"	70
YAR028W	YAR028W	Putative integral membrane protein, member of DUP240 gene family	1	184886	TTTTATAGTATTAGATCAGACCCTATTTTGATGGCATATGTTTTGAAGGCAACACAAATAGAAAAGGAGG	YAR028W	Saccharomyces cerevisiae chromosome I_product="Putative integral membrane protein, member of DUP240 gene family_locus_tag="YAR028W"	70	Saccharomyces cerevisiae RM11-1a cont1.114	68	Not detected	0
YAR029W	YAR029W	Member of DUP240 gene family but contains no transmembrane domains	1	186315	TTCGAGAAGCCAACAAGCAACGCTGAGGAAAATGTACAGGAGACTGAAGCTGGCGAATCTTTCACATTAA	YAR029W	Saccharomyces cerevisiae chromosome I_product="Member of DUP240 gene family but contains no transmembrane domains_locus_tag="YAR029W"	70	Saccharomyces cerevisiae RM11-1a cont1.114	69	Not detected	0
YCL073C	YCL073C	Protein of unconfirmed function; displays a topology characteristic of the Major Facilitators Superfamily of membrane proteins; coding sequence 98% identical to that of YKR106W	3	8326	GGAAAACATTTTCTCTCAAATCAAGGCACTTTTTAAACATAATCGAAGTGACAAGGAATCAGGATGTTGA	YCL073C	Saccharomyces cerevisiae chromosome III_product="Protein of unconfirmed function; displays a topology characteristic of the Major Facilitators Superfamily of membrane proteins_locus_tag="YCL073C"	65	Saccharomyces cerevisiae RM11-1a cont1.104	65	Saccharomyces cerevisiae YJM789 chromosome 3 chrIII.Contig6	70
							Saccharomyces cerevisiae chromosome XI_product="Protein of unconfirmed function; displays a topology characteristic of the Major Facilitator Superfamily of membrane proteins_locus_tag="YKR106W"	66			Saccharomyces cerevisiae YJM789 chromosome 11 chrXI.Contig5	65
YHR214W	YHR214W	putative membrane protein	8	541651	AAAAATACGTCTTCTCATCTGATCTAAAAGTTCACGGTGATTTGGTTGTCGAAAAGTCTGAAGCAAGCTA	YAR066W ,YHR214W	Saccharomyces cerevisiae chromosome VIII_product="Putative protein of unknown function; predicted to be a glycosylphosphatidylinositol-modified (GPI) protein"_locus_tag="YHR214W"	70	Saccharomyces cerevisiae RM11-1a cont1.112	70	Saccharomyces cerevisiae YJM789 chromosome 8 chrVIII.Contig20	70
							Saccharomyces cerevisiae chromosome I_product="Putative GPI protein"_locus_tag="YAR066W"	70	Saccharomyces cerevisiae RM11-1a cont1.115	70	Saccharomyces cerevisiae YJM789 chromosome 8 chrVIII.Contig21	70
									Saccharomyces cerevisiae RM11-1a cont1.91	70	Saccharomyces cerevisiae YJM789 chromosome 1 chrI.Contig161	70
									Saccharomyces cerevisiae RM11-1a cont1.109	70	Saccharomyces cerevisiae YJM789 chromosome 1 chrI.Contig9	50/50
YIL014C-A	YIL014C-A	ABC transporter (putative)	9	325524	TTTGGAGAATGCAACCCAGTGGGTTTATGATGCGGGGGAGTACTGGGACAATTATTCCTTTACTGATGAA	YIL014C-A	Saccharomyces cerevisiae chromosome IX_product="Putative protein of unknown function"_locus_tag="YIL014C-A"	70	Not detected	0	Saccharomyces cerevisiae YJM789 chromosome 9 chrIX.Contig50_product="conserved protein"_locus_tag="SCY_2769"	70
YLR156W	YLR156W	Putative protein of unknown function; exhibits a two-hybrid interaction with Jsn1p in a large-scale analysis	12	472114	TGTACAGCAGTGGGACAGTAGAGCCATTGAAAAAACTACAATCATATCTTGTATGCGGCCCGCAAACCAA	YLR156W ,YLR157W-D ,YLR159W ,YLR161W	Saccharomyces cerevisiae chromosome XII_product="Putative protein of unknown function_locus_tag="YLR156W"	70	Not detected	0	Not detected	0
YLR159W	YLR159W	Putative protein of unknown function; YLR156W, YLR159W, and YLR161W are three identical open reading frames encoded near the ribosomal DNA region of chromosome 12	12	485346	TGTACAGCAGTGGGACAGTAGAGCCATTGAAAAAACTACAATCATATCTTGTATGCGGCCCGCAAACCAA	YLR156W ,YLR157W-D ,YLR159W ,YLR161W	Saccharomyces cerevisiae chromosome XII_product="Putative protein of unknown function_locus_tag="YLR159W"	70
YLR161W	YLR161W	Putative protein of unknown function; YLR156W, YLR159W, and YLR161W are three identical open reading frames encoded near the ribosomal DNA region of chromosome 12	12	488998	TGTACAGCAGTGGGACAGTAGAGCCATTGAAAAAACTACAATCATATCTTGTATGCGGCCCGCAAACCAA	YLR156W ,YLR157W-D ,YLR159W ,YLR161W	Saccharomyces cerevisiae chromosome XII_product="Putative protein of unknown function_locus_tag="YLR161W"	70
							Saccharomyces cerevisiae chromosome XII_product="Putative protein of unknown function_locus_tag="YLR157W-D"	70
YLR164W	YLR164W	Mitochondrial inner membrane of unknown function; similar to Tim18p and Sdh4p; expression induced by nitrogen limitation in a GLN3, GAT1-dependent manner	12	493885	TAAGGGCTTTTCATACTTCAATTGCCAGATCCTTTACCATTCCTTTTCTGCCAAAGATTCCACAGAAACC	YLR164W	Saccharomyces cerevisiae chromosome XII_product="Mitochondrial inner membrane of unknown function_locus_tag="YLR164W"	70	Saccharomyces cerevisiae RM11-1a cont1.75	70	Saccharomyces cerevisiae YJM789 chromosome 12 chrXII.Contig595	70
YIR039C	YPS6	GPI-anchored aspartic protease	9	432107	GAGTCCACTTATATGCTGGGAGATGCTTTCCTTGTCGACGCATATGTAGTCTACGATTTAGAAAACTACG	YIR039C	Saccharomyces cerevisiae chromosome IX_gene="YPS6"_locus_tag="YIR039C"	70	Saccharomyces cerevisiae RM11-1a cont1.99	69	Saccharomyces cerevisiae YJM789 chromosome 9 chrIX.Contig50_gene="YPS6"_locus_tag="SCY_2825"	70
							Saccharomyces cerevisiae chromosome XVI	44/48	Saccharomyces cerevisiae RM11-1a cont1.51	44/48	Saccharomyces cerevisiae YJM789 chromosome 16 chrXVI.Contig70	49/53
YER190W	YRF1-2	Y'-helicase protein 1	5	571475	CGATGATGTTCCAGACGGTAGATTTGATATATTATTATGTAGAGATTCGAGCAGAGAAGTTGGAGAGTGA	YER190W ,YGR296W ,YIL177C ,YJL225C ,YNL339C ,YPL283C ,YPR204W	Saccharomyces cerevisiae chromosome VII_gene="YRF1-3"_locus_tag="YGR296W"	70	Not detected	0	Saccharomyces cerevisiae YJM789 chromosome 9 chrIX.Contig19	70
YGR296W	YRF1-3	Y'-helicase protein 1	7	1084870	CGATGATGTTCCAGACGGTAGATTTGATATATTATTATGTAGAGATTCGAGCAGAGAAGTTGGAGAGTGA	YER190W ,YGR296W ,YIL177C ,YJL225C ,YNL339C ,YPL283C ,YPR204W	Saccharomyces cerevisiae chromosome XII_gene="YRF1-5"_locus_tag="YLR467W"	69/73			Saccharomyces cerevisiae YJM789 chromosome 16 chrXVI.Contig16	70
YLR466W	YRF1-4	Y'-helicase protein 1	12	1067085	TGATGTTCCAGACGGTAGATTTGATATAATATTACTATGTAGAGATTCGAGCAGAGAAGTTGGAGAGTGA	YBL113C ,YDR545W ,YEL077C ,YHL050C ,YHR219W ,YLL066C ,YLR466W ,YLR467W ,YML133C ,YOR396W	Saccharomyces cerevisiae chromosome XV_gene="YRF1-8"_locus_tag="YOR396W"	69/73			Saccharomyces cerevisiae YJM789 chromosome 9 chrIX.Contig21	69
YLR467W	YRF1-5	Y'-helicase protein 1	12	1072506	TGATGTTCCAGACGGTAGATTTGATATAATATTACTATGTAGAGATTCGAGCAGAGAAGTTGGAGAGTGA	YBL113C ,YDR545W ,YEL077C ,YHL050C ,YHR219W ,YLL066C ,YLR466W ,YLR467W ,YML133C ,YOR396W	Saccharomyces cerevisiae chromosome XIV_gene="YRF1-6"_locus_tag="YNL339C"	70			Saccharomyces cerevisiae YJM789 chromosome 8 chrVIII.Contig10	69/73
YOR396W	YRF1-8	One of several telomeric Y' element-encoded DNA helicases, known as Y'-Help1	15	1087187	TGATGTTCCAGACGGTAGATTTGATATAATATTACTATGTAGAGATTCGAGCAGAGAAGTTGGAGAGTGA	YBL113C ,YDR545W ,YEL077C ,YHL050C ,YHR219W ,YLL066C ,YLR466W ,YLR467W ,YML133C ,YOR396W	Saccharomyces cerevisiae chromosome XVI_gene="YRF1-7"_locus_tag="YPL283C"	70
							Saccharomyces cerevisiae chromosome XVI_gene="TEL16R-YP"_locus_tag="YPR204W"	70
							Saccharomyces cerevisiae chromosome V_gene="TEL05R-YP"_locus_tag="YER189W"	70
							Saccharomyces cerevisiae chromosome V_gene="TEL05L"_locus_tag="YEL077C"	69/73
							Saccharomyces cerevisiae chromosome X_gene="TEL10L"_locus_tag="YJL225C"	69
							Saccharomyces cerevisiae chromosome IX_gene="TEL09L"_locus_tag="YIL177C"	69
							Saccharomyces cerevisiae chromosome IV_gene="YRF1-1"_locus_tag="YDR545W"	69/73
							Saccharomyces cerevisiae chromosome XII_gene="TEL12L-YP2"_locus_tag="YLL066C"	69/73
							Saccharomyces cerevisiae chromosome XII_gene="TEL12R"_locus_tag="YLR464W"	69/73
							Saccharomyces cerevisiae chromosome XII_gene="TEL12L-YP1"_locus_tag="YLL067C"	67/71
							Saccharomyces cerevisiae chromosome XIII_gene="TEL13L-YP"_locus_tag="YML133C"	69/73
							Saccharomyces cerevisiae chromosome VIII_gene="TEL08L-YP"_locus_tag="YHL050C"	69/73
							Saccharomyces cerevisiae chromosome VIII_gene="TEL08R-YP"_locus_tag="YHR219W"	69/73
							Saccharomyces cerevisiae chromosome II_gene="TEL02L-YP"_locus_tag="YBL113C"	69/73

## Sheet: Table S1B
		Legend		Multicopy
				Not detected
				Redundant hybridization
				Truncation
			*	Except when otherwise noted
		S288C		RM11-1a		YJM789
Targeted ORF	Gene name	Detected sequence	Identity (in 70nt)*	Detected sequence	Identity (in 70nt)*	Detected sequence	Identity (in 70nt)*
YJR155W	AAD10	YJR155W	70	cont1.69_SCRG_03806.1	70	chrX.Contig59_AAD10_SCY_3074	70
YOL165C	AAD15	YOL165C	70	cont1.70_SCRG_03807.1	69	chrIII.Contig7	70
		YCR107W	69
YCR107W	AAD3	YCR107W	70	cont1.70	70	chrIII.Contig7	68
		YOL165C	68
YFL056C	AAD6	YFL056C	70	Not detected	0	chrX.Contig100_AAD6_SCY_3081	70
YCR105W	ADH7	YCR105W	70	cont1.107	70	chrIII.Contig7	70
				cont1.70	70
				cont1.75	70
YFL055W	AGP3	YFL055W	70	cont1.67	69	chrX.Contig100_AGP3_SCY_3082	70
YPR199C	ARR1	YPR199C	70	cont1.41	70	chrXVI.Contig70_ARR1_SCY_5898	70
				cont1.73	70
YPR201W	ARR3	YPR201W	70	cont1.73	70	chrXVI.Contig70_ARR3_SCY_5900	70
YLR155C	ASP3-1	YLR155C_YLR157C_YLR158C_YLR160C	70	Not detected	0	Not detected	0
YLR157C	ASP3-2	YLR155C_YLR157C_YLR158C_YLR160C	70	Not detected	0	Not detected	0
YLR158C	ASP3-3	YLR155C_YLR157C_YLR158C_YLR160C	70	Not detected	0	Not detected	0
YLR160C	ASP3-4	YLR155C_YLR157C_YLR158C_YLR160C	70	Not detected	0	Not detected	0
YLL063C	AYT1	YLL063C	70	cont1.93	70	Not detected	0
YOL164W	BDS1	YOL164W	70	Not detected	0	Not detected	0
YHR052W	CIC1	YHR052W	70	cont1.84	69	Saccharomyces cerevisiae YJM789 chromosome 8 chrVIII.Contig100_gene="CIC1"_locus_tag="SCY_2444"	70
				cont1.86	69
				cont1.85	67/72
YAL058W	CNE1	YAL058W	70	cont1.115	69	Saccharomyces cerevisiae YJM789 chromosome 1 chrI	69
YER157W	COG3	YER157W	70	cont1.77	70	Saccharomyces cerevisiae YJM789 chromosome 5 chrV.Contig317_gene="COG3"_locus_tag="SCY_1661"	66/68
YJR161C	COS5	YJR161C	70	cont1.16	70	Not detected	0
		YDL248W	69
YGR295C	COS6	YGR295C	70	Not detected	0	Not detected	0
YHR053C	CUP1-1	YHR053C	70	3 x cont1.84	70	2 x chrVIII.Contig18	70
YHR055C	CUP1-2	YHR055C	70	2 x cont1.86	70	chrVIII.Contig100	70
YFL053W	DAK2	YFL053W	70	cont1.67	70	chrX.Contig100	70
YLR037C	DAN2	YLR037C	70	cont1.94	70	chrXII.Contig207_DAN2_SCY_3617	70
		YLL025W	66/68	cont1.94	66/68	chrXII.Contig207_seripauperin	66/68
		YFL020C	62	cont1.115	62	chrI.Contig161	62
		YAR020C	61	cont1.109	62	chrVI.Contig7_PAU5_SCY_1729	62
YDR263C	DIN7	YDR263C	70	cont1.5	70	chrIV.Contig338_DIN7_SCY_1154	70
YPL265W	DIP5	YPL265W	70	cont1.40	70	chrXVI.Contig70_DIP5_SCY_5468	69
YDR040C	ENA1	YDR040C	70	cont1.8	53/53	chrIV.Contig338_ENA1_SCY_0945	70
YDR039C	ENA2	YDR039C	70
YDR038C	ENA5	YDR038C	70	Not detected	0	chrIV.Contig338_ENA5_SCY_0944	70
YOL158C	ENB1	YOL158C	70	cont1.28	69/69	chrXV.Contig13	69/69
YDR261C	EXG2	YDR261C	70	cont1.5	70	chrIV.Contig338_EXG2_SCY_1151	70
YOR388C	FDH1	YOR388C	70	cont1.51	70	chrXV.Contig11	70
		chromosome XVI	70	cont1.38	70	chrXV.Contig449	70
						chrXVI.Contig67	70
						chrXVI.Contig70	70
YOR382W	FIT2	YOR382W	70	cont1.38	70	chrXV.Contig449_FIT2_SCY_5425	70
YOR383C	FIT3	YOR383C	70	cont1.38	70	chrXV.Contig449_FIT3_SCY_5426	70
YAR050W	FLO1	YAR050W	70	cont1.91	70	chrI.Contig128	70
		YAL063C	69	cont1.112	69	chrI.Contig161	69
		YHR211W	69			chrVIII.Contig16	70
YKR102W	FLO10	YKR102W	70			chrXI.Contig10_FLO10_SCY_3472	70
YHR211W	FLO5	YHR211W	70	cont1.112	69	chrVIII.Contig16	69
		YAL063C	70	cont1.91	69	chrI.Contig128	69
YAL063C	FLO9	YAL065C	70	Not detected	0	chrI.Contig159	70
		YAL063C	70			chrI.Contig161	69/69
		YAR050W	66/71
YOR384W	FRE5	YOR384W	70	cont1.38	70	chrXV.Contig449_FRE5_SCY_5427	70
YJL221C	FSP2	YJL221C	70	cont1.28	69	chrX.Contig8	69
		YIL172C	70			chrIX.Contig14	69
		YOL157C	69			chrXV.Contig13	69
YCL066W	HMLALPHA1	YCL066W	70	cont1.104	70	chrIII.Contig85_CHA1_SCY_0526	70
		YCR040W	70	cont1.107	70	chrIII.Contig85_MATALPHA1_SCY_0615	70
YOL155C	HPF1	YOL155C	70	cont1.28	68/68	chrXV.Contig13	70
		chromosome IX	70/71	cont1.100	68/68	chrXV.Contig353	70
						chrIX.Contig50_SCY_2626	70
YOR391C	HSP33	YOR391C	70	cont1.51	70	chrXVI.Contig70_HSP32_SCY_5455	70
		YPL280W	70	cont1.38	70
		YMR322C	70
YLR259C	HSP60	YLR259C	70	cont1.75	70	chrXII.Contig595	70
YOL156W	HXT11	YOL156W	70	cont1.28	69	chrXV.Contig13	69
		YJL219W	69	cont1.100	69	chrIX.Contig18	69
		Chromosome IX	69			chrIX.Contig50	68
YJL219W	HXT9	YJL219W	70	cont1.28	70	chrXV.Contig13	70
YIL170W	HXT12	YOL156W	69	cont1.100	70	chrIX.Contig18	70
		chromosome IX	70			chrIX.Contig50	69
YDL245C	HXT15	YDL245C	70	cont1.57	70	chrIV.Contig338_HXT15_SCY_0678	70
		YJR158W	70	cont1.39	69	chrV.Contig317_HXT13_SCY_1431	69
		YEL069C	69	cont1.16	69	chrXIV.Contig124_HXT17_SCY_4857	67
		YNR072W	67	cont1.76	68
YAR073W	IMD1	chromosome I	70	Not detected	0	chrVIII.Contig9	69
		YHR216W	70			chrVIII.Contig22	69
						chrVIII.Contig23	69
YHR216W	IMD2	YHR216W	70	Not detected	0	chrVIII.Contig3	70
						chrVIII.Contig23	70
						chrVIII.Contig22	64
YGR289C	MAL11	YGR289C	70	cont1.18	68	Not detected	0
YGR288W	MAL13	YGR288W	70	cont1.18	70	chrII.Contig10	47/53
YDL247W	MPH2	YDL247W	70	cont1.16	69	chrIV.Contig338	69
		YJR160C	69
YJR160C	MPH3	YJR160C	70	cont1.16	70	chrIV.Contig338_MPH2_SCY_0676	70
		YDL247W	70
YGR028W	MSP1	YGR028W	70	cont1.20	70	chrVII.Contig154_MSP1_SCY_2249	70
YGL051W	MST27	YGL051W	70	cont1.114	68	Not detected	0
		YAR033W	69
YAR033W	MST28	YAR033W	70	cont1.114	67	Not detected	0
		YGL051W	69
YJL205C	NCE101	YJL205C	70	cont1.67	70	chrX.Contig100_NCE101_SCY_3095	70
YKR103W	NFT1	YKR103W	70	Not detected	0	chrXI.Contig10_SCY_3473	69/69
YKR104W	NFT1	YKR104W	70	Not detected	0	chrXI.Contig10_SCY_3473	68/71
YPR144C	NOC4	YPR144C	70	cont1.40	70	chrXVI.Contig70_NOC4_SCY_5847	70
YIL176C	PAU14	chromosome X	70	cont1.28	68	chrIX.Contig13	69
		chromosome IX	70	cont1.24	68	chrI.Contig159	69
		chromosome IX	51/53	cont1.99	68	chrXII.Contig162	69
		chromosome XV	69	cont1.77	67	chrII.Contig3	68
		chromosome XV	51/53	cont1.1	67	chrII.Contig5	68
		chromosome VII	68	cont1.53	63/65	chrXV.Contig13	68
		chromosome VII	63/65	cont1.38	51/53	chrXIV.Contig23	68
		chromosome I	68			chrVII.Contig11	68
		chromosome XIV	68			chrIX.Contig10	68
		chromosome IV	68			chrIX.Contig15	68
		chromosome XII	68			chrIX.Contig23	68
		chromosome XII	68			chrIV.Contig13	68
		chromosome VI	68			chrXI.Contig28	68
		chromosome II	68			chrXII.Contig10	68
		chromosome II	62/65			chrXII.Contig160	68
		chromosome V	67			chrXII.Contig9	68
		chromosome XVI	51/53			chrXII.Contig16	68
		chromosome XIII	51/53			chrVII.Contig9	67/69
		chromosome XI	51/53			chrXIV.Contig5	67
						chrXIV.Contig13	67
						chrIV.Contig14	67
						chrXII.Contig7	67
						chrV.Contig317	66
						chrII.Contig282	62/65
						chrVII.Contig4	62/65
						chrXVI.Contig8	51/53
YIR041W	PAU15	chromosome IX	70	cont1.38	70	chrXVI.Contig8	70
		chromosome XVI	68	cont1.107	64/66	chrIII.Contig7	65/66
		chromosome XV	68	cont1.70	64/66
		chromosome III	64/66	cont1.75	64/66
		chromosome XI	53/55	cont1.55	64/66
YOR394W	PAU21	chromosome XVI	70	cont1.38	70	chrII.Contig3	70
		chromosome XV	70			chrIX.Contig10	70
						chrXVI.Contig8	69
						chrXVI.Contig70	50/50
YAR071W	PHO11	YAR071W	70	cont1.109	70	chrVIII.Contig22	70
YHR215W	PHO12	YHR215W	70			chrVIII.Contig23	70
						chrI.Contig9	43/43
YOR386W	PHR1	YOR386W	70	cont1.38	70	chrXV.Contig449	70
YPL268W	PLC1	YPL268W	70	cont1.40	70	chrXVI.Contig70_PLC1:SCY_5465	70
YGL053W	PRM8	YGL053W	70	Not detected	0	Not detected	0
YAR031W	PRM9	YAR031W	70	cont1.114	69	Not detected	0
YCR106W	RDS1	YCR106W	70	cont1.70	70	chrIII.Contig7	70
YLR141W	RRN5	YLR141W	70	cont1.95	70	chrXII.Contig207_RRN5_SCY_3713	70
YHR056C	RSC30	YHR056C	70	cont1.86	70	chrVIII.Contig100_RSC30_SCY_2446	70
		YHR054C	70			cont1.84	29/29
						cont1.85	29/29
YCR008W	SAT4	YCR008W	70	cont1.107	70	chrIII.Contig85_SAT4_SCY_0582	70
YIL168W	SDL1	chromosome IX	70	cont1.100	69	chrIX.Contig50	69
YAL067C	SEO1	YAL067C	70	Not detected	0	chrI.Contig159	68/68
YJR159W	SOR1	YJR159W	70	Not detected	0	Not detected	0
YDL246C	SOR2	YDL246C	70	cont1.16	69	chrIV.Contig338_SOR2_SCY_0677	69
YCL048W	SPS22	YCL048W	70	cont1.105	70	chrIII.Contig85_SPS22_SCY_0538	70
YCR018C	SRD1	YCR018C	68	cont1.107	67	chrIII.Contig85_SRD1_SCY_0591	67
YLR154W-C	TAR1	YLR154W-C	70	cont1.75	70	Not detected	0
		YLR154C-G	70	cont1.75	69/69
				cont1.75	68
				cont1.95	70
				cont1.97	70
YPR140W	TAZ1	YPR140W	70	cont1.40	70	chrXVI.Contig70_TAZ1_SCY_5844	70
YJR009C	TDH2	YJR009C	70	cont1.67	70	chrX.Contig59_TDH2_SCY_2937	70
		YGR192C	70	cont1.19	68	chrVII.Contig129_TDH3_SCY_2085	68
YAR027W	UIP3	YAR027W	70	cont1.114	70	Not detected	0
YCL069W	VBA3	YCL069W	70	cont1.104	70	chrIII.Contig6	69
		YKR105C	69	Not detected	0	chrXI.Contig10_SCY_3474	70
YIL173W	VTH1	YIL173W	70	cont1.58	70	chrX.Contig8	70
YJL222W	VTH2	YJL222W	70			chrXIV.Contig22	70
		YNR065C	70			chrXIV.Contig124_SCY_4850	70
YAR028W	YAR028W	YAR028W	70	cont1.114	68	Not detected	0
YAR029W	YAR029W	YAR029W	70	cont1.114	69	Not detected	0
YCL073C	YCL073C	YCL073C	65	cont1.104	65	chrIII.Contig6	70
		YKR106W	66			chrXI.Contig5	65
YHR214W	YHR214W	YHR214W	70	cont1.112	70	chrVIII.Contig20	70
		YAR066W	70	cont1.115	70	chrVIII.Contig21	70
				cont1.91	70	chrI.Contig161	70
				cont1.109	70	chrI.Contig9	50/50
YIL014C-A	YIL014C-A	YIL014C-A	70	Not detected	0	chrIX.Contig50_SCY_2769	70
YLR156W	YLR156W	YLR156W	70	Not detected	0	Not detected	0
YLR159W	YLR159W	YLR159W	70
YLR161W	YLR161W	YLR161W	70
		YLR157W-D	70
YLR164W	YLR164W	YLR164W	70	cont1.75	70	chrXII.Contig595	70
YIR039C	YPS6	YIR039C	70	cont1.99	69	chrIX.Contig50_YPS6_SCY_2825	70
		chromosome XVI	44/48	cont1.51	44/48	chrXVI.Contig70	49/53
YER190W	YRF1-2	YGR296W	70	Not detected	0	chrIX.Contig19	70
YGR296W	YRF1-3	YLR467W	69/73			chrXVI.Contig16	70
YLR466W	YRF1-4	YOR396W	69/73			chrIX.Contig21	69
YLR467W	YRF1-5	YNL339C	70			chrVIII.Contig10	69/73
YOR396W	YRF1-8	YPL283C	70
		YPR204W	70
		YER189W	70
		YEL077C	69/73
		YJL225C	69
		YIL177C	69
		YDR545W	69/73
		YLL066C	69/73
		YLR464W	69/73
		YLL067C	67/71
		YML133C	69/73
		YHL050C	69/73
		YHR219W	69/73
		YBL113C	69/73
